# Supplementary material for: Antifungal Potential of the Skin Microbiota of Hibernating Big Brown Bats (Eptesicus fuscus) Infected With the Causal Agent of White-Nose Syndrome
Source: Front Microbiol. 2020 Jul 23;11:1776. doi: 10.3389/fmicb.2020.01776 (PMC7390961; doi:10.3389/fmicb.2020.01776)
Supplement: Supplementary file 1 [file Data_Sheet_1.zip]

Archive with 20 entries (19 files):
- Supplementary_files_Revised_Frontier/
- __MACOSX/._Supplementary_files_Revised_Frontier
- Supplementary_files_Revised_Frontier/Supplementary_file_6.jpeg
- __MACOSX/Supplementary_files_Revised_Frontier/._Supplementary_file_6.jpeg
- Supplementary_files_Revised_Frontier/Supplementary_file_7.docx
- __MACOSX/Supplementary_files_Revised_Frontier/._Supplementary_file_7.docx
- Supplementary_files_Revised_Frontier/.DS_Store
- __MACOSX/Supplementary_files_Revised_Frontier/._.DS_Store
- Supplementary_files_Revised_Frontier/Supplementary_file_1.docx
- __MACOSX/Supplementary_files_Revised_Frontier/._Supplementary_file_1.docx
- Supplementary_files_Revised_Frontier/Supplementary_file_3.docx
- __MACOSX/Supplementary_files_Revised_Frontier/._Supplementary_file_3.docx
- Supplementary_files_Revised_Frontier/Supplementary_file_2.docx
- __MACOSX/Supplementary_files_Revised_Frontier/._Supplementary_file_2.docx
- Supplementary_files_Revised_Frontier/Supplementary_file_4.jpeg
- __MACOSX/Supplementary_files_Revised_Frontier/._Supplementary_file_4.jpeg
- Supplementary_files_Revised_Frontier/Supplementary file captions.docx
- __MACOSX/Supplementary_files_Revised_Frontier/._Supplementary file captions.docx
- Supplementary_files_Revised_Frontier/Supplementary_file_5.jpeg
- __MACOSX/Supplementary_files_Revised_Frontier/._Supplementary_file_5.jpeg
